# Supplementary material for: Predominance of Calcium Pyrophosphate Crystals in Synovial Fluid Samples of Patients at a Large Tertiary Center
Source: Diagnostics (Basel). 2025 Apr 1;15(7):907. doi: 10.3390/diagnostics15070907 (PMC11988333; doi:10.3390/diagnostics15070907)
Supplement: Supplementary file 1 [file diagnostics-15-00907-s001.zip]

Archive with 1 entries (1 files):
- diagnostics-3526147-supplementary.pdf
